# Supplementary material for: The Impact of Helicobacter pylori Infection on the Gastric Microbiota of the Rhesus Macaque
Source: PLoS One. 2013 Oct 8;8(10):e76375. doi: 10.1371/journal.pone.0076375 (PMC3792980; doi:10.1371/journal.pone.0076375)
Supplement: Data S1 — Lists the proportion of reads that map to genera in common between human gastric and rhesus oral, gastric, and stool libraries. (ZIP) [file pone.0076375.s006.zip]

Archive with 1 entries (1 files):
- Data File S1.xlsx
