# Supplementary material for: The Impact of Helicobacter pylori Infection on the Gastric Microbiota of the Rhesus Macaque
Source: PLoS One. 2013 Oct 8;8(10):e76375. doi: 10.1371/journal.pone.0076375 (PMC3792980; doi:10.1371/journal.pone.0076375)
Supplement: Data S1 — Lists the proportion of reads that map to genera in common between human gastric and rhesus oral, gastric, and stool libraries. (ZIP) [file pone.0076375.s006.zip › Data File S1.xlsx]

## Sheet: rhesus human gastric
	Gastric
	Rhesus		Human
Genera in common	Ave	Rank	Ave	Rank
Helicobacter	0.384761	1	0.257873	1
Streptococcus	0.055409	4	0.233678	2
Rothia	0.000702166	52	0.102304	3
Prevotella	0.0180292	7	0.0779253	4
Fusobacterium	0.00647174	17	0.0583368	5
Gemella	0.0263863	6	0.0427515	6
Veillonella	0.00596045	19	0.0271162	7
Haemophilus	0.00214637	28	0.0246254	8
Granulicatella	0.00287667	25	0.0242421	9
Actinomyces	0.00286427	26	0.0184899	10
Porphyromonas	0.0140702	10	0.0157986	11
Acinetobacter	0.00637259	18	0.0134112	12
Neisseria	0.00178548	30	0.0105437	14
Leptotrichia	0.00360945	24	0.00763268	17
Lactobacillus	0.0307185	5	0.00495055	18
Oribacterium	6.91834e-05	116	0.0044557	19
Eubacterium	0.000301868	72	0.00438156	20
Escherichia/Shigella	2.45245e-05	141	0.00351713	22
Corynebacterium	0.00201472	29	0.00308642	23
Bradyrhizobium	0.000279792	75	0.0029238	24
Sphingomonas	0.00430986	23	0.00201313	27
Enterococcus	5.59463e-05	123	0.0017741	30
Cloacibacterium	0.00172781	31	0.00133772	32
Brevundimonas	0.00073226	48	0.00133262	33
Weissella	0.0143773	9	0.00118273	35
Megasphaera	3.83887e-05	132	0.0010307	36
Acidovorax	0.000997803	39	0.00093985	37
Pelomonas	0.00064273	57	0.000786983	38
Capnocytophaga	0.000790884	46	0.00075827	39
Comamonas	0.00149273	34	0.000657895	41
Enhydrobacter	0.000248189	78	0.000392773	42
Delftia	0.000873291	44	0.000365497	44
Deinococcus	0.000167767	87	0.000350877	46
Chryseobacterium	0.00075156	47	0.000317058	53
Achromobacter	1.49465e-05	158	0.000317058	52
Flavobacterium	2.39461e-05	143	0.000292398	55
Sum	0.5921		0.951893

## Sheet: rhesus oral gastric
	Rhesus
	Oral		Gastric
Genera in common	Ave	Rank	Ave	Rank
Streptococcus	0.448194	1	0.055409	4
Gemella	0.225168	2	0.0263863	6
Abiotrophia	0.0939657	3	0.000634629	58
Granulicatella	0.0661256	4	0.00287667	25
Neisseria	0.033636	5	0.00178548	30
Porphyromonas	0.0254782	6	0.0140702	10
Moraxella	0.0170935	7	0.000138903	93
Actinobacillus	0.0153344	8	0.00163305	32
Enterobacter	0.0147849	9	4.44407e-05	127
Capnocytophaga	0.0129184	10	0.000790884	46
Fusobacterium	0.0115017	11	0.00647174	17
Veillonella	0.00659887	12	0.00596045	19
Staphylococcus	0.00478758	13	0.00718756	15
Pasteurella	0.00343035	14	0.000708838	51
Eubacterium	0.00298377	15	0.000301868	72
Rothia	0.00250149	16	0.000702166	52
Brevundimonas	0.00245098	17	0.00073226	48
Actinobaculum	0.00187266	19	3.52629e-05	133
Anaerococcus	0.00134409	22	0.000294057	73
Sum	0.99017		0.126164

## Sheet: rhesus gastric gut
	Rhesus
	Gastric		Gut
Genera in common	Ave	Rank	Ave	Rank
Helicobacter	0.384761	1	0.00266339	18
Streptococcus	0.055409	4	0.0324486	4
Lactobacillus	0.0307185	5	0.0203421	6
Prevotella	0.0180292	7	0.209138	1
Acinetobacter	0.00637259	18	0.000119679	53
Veillonella	0.00596045	19	0.000204474	47
Oscillibacter	0.00558242	20	0.117845	2
Comamonas	0.00149273	34	0.000603325	38
Blautia	0.00144992	35	0.00585436	11
Roseburia	0.00139977	36	0.00120357	26
Solobacterium	0.00116931	37	0.00080993	32
Dorea	0.000792366	45	0.00135626	23
Faecalibacterium	0.000709925	50	0.007167	9
Pasteurella	0.000708838	51	0.000280903	44
Butyricicoccus	0.000678244	54	0.000657416	34
Coprococcus	0.000670444	55	0.00144657	22
Ruminococcus	0.000519719	60	0.00877112	8
Treponema	0.000515841	61	0.0329259	3
Catenibacterium	0.000385643	66	0.0017798	21
Anaerovibrio	0.000157086	88	0.00401773	13
Brachyspira	0.000144583	92	0.00181716	20
Fibrobacter	0.000138444	95	0.0214561	5
Oribacterium	6.91834e-05	116	0.00210587	19
Parabacteroides	6.06062e-05	119	0.00892321	7
Succinivibrio	3.97268e-05	130	0.000310031	41
Megasphaera	3.83887e-05	132	0.00386182	14
Alistipes	2.384e-05	145	0.000383869	40
Anaerovorax	2.38182e-05	146	0.00123803	25
Anaeroplasma	1.12184e-05	165	0.000638055	36
Sutterella	7.00243e-06	179	0.00384521	15
_Clostridiales	0.00814222		0.0505389
_Prevotellaceae	0.0070702		0.0853525
_Pasteurellaceae	0.00684379		0.000246287
_Lachnospiraceae	0.00534678		0.115134
_Ruminococcaceae	0.00459736		0.173127
_Porphyromonadaceae	0.00210425		0.000328723
_Veillonellaceae	0.00131		0.0261993
_Bacteroidales	0.000892064		0.000219623
_Flavobacteriaceae	0.000481678		8.96255e-05
_Coriobacterineae	0.000480651		0.000724217
_TM7_genera_incertae_sedis	7.00375e-05		0.00286992
_Succinivibrionaceae	1.96076e-06		0.001051
Sum of classified	0.51804		0.494214
Sum of Unclassified_	0.037341		0.455881
Total	0.555381		0.950095

## Sheet: rhesus oral gastric stool
	Rhesus
	Oral		Gastric		Gut
Genera in common	Ave	Rank	Ave	Rank	Ave	Rank
Streptococcus	0.448194	1	0.055409	4	0.0324486	4
Veillonella	0.00659887	12	0.00596045	19	0.000204474	47
Pasteurella	0.00343035	14	0.000708838	51	0.000280903	44
Sum	0.458223		0.0620783		0.032934
